# Supplementary material for: Efficacy of a Topical Esafoxolaner, Eprinomectin and Praziquantel Combination Against Most Commonly Found Metazoan Parasites of Client-Owned Cats in Greece
Source: Vet Sci. 2025 Apr 19;12(4):385. doi: 10.3390/vetsci12040385 (PMC12031196; doi:10.3390/vetsci12040385)
Supplement: Supplementary file 1 [file vetsci-12-00385-s001.zip]

Archive with 1 entries (1 files):
- vetsci-3500127-supplementary.xlsx
