# Supplementary material for: Efficacy of a Topical Esafoxolaner, Eprinomectin and Praziquantel Combination Against Most Commonly Found Metazoan Parasites of Client-Owned Cats in Greece
Source: Vet Sci. 2025 Apr 19;12(4):385. doi: 10.3390/vetsci12040385 (PMC12031196; doi:10.3390/vetsci12040385)
Supplement: Supplementary file 1 [file vetsci-12-00385-s001.zip › vetsci-3500127-supplementary.xlsx]

## Sheet: Sheet1
A/A	0=Female 1=Male	0= <1 year 1= 1-5 years 2= >5 years	0=DSH 1= Siam 2=Maine coon 3=Persian	0=Outside 1=Inside/Outside 2=Inside	0=negative 1=positive	0=negative 1=positive	0=negative 1=positive	0=negative 1=positive	0=negative 1=positive	0=negative 1=positive	0=negative 1=positive	0=negative 1=positive	0=negative 1=positive	0=negative 1=positive	0=negative 1=single parasite 2=Mixed infection
Cat ID	Sex	Age	Breed	Lifestyle	Parasite	Toxocara cati	Toxascaris leonina	Hookworms	Lungworms	Dipylidium caninum	Otodectes cynotis	Notoedres cati	Fleas	Ticks	Mixed Infections
1	0	2	0	2	0	0	0	0	0	0	0	0	0	0	0
2	1	0	0	2	0	0	0	0	0	0	0	0	0	0	0
3	1	2	0	0	1	1	0	1	0	0	0	0	0	0	2
4	1	0	0	1	0	0	0	0	0	0	0	0	0	0	0
5	1	0	0	2	0	0	0	0	0	0	0	0	0	0	0
6	1	0	3	0	1	1	1	0	0	0	0	0	0	0	2
7	1	1	0	0	1	1	0	1	0	0	0	0	0	0	2
8	0	2	0	1	0	0	0	0	0	0	0	0	0	0	0
9	0	0	0	2	0	0	0	0	0	0	0	0	0	0	0
10	1	0	0	2	0	0	0	0	0	0	0	0	0	0	0
11	1	0	0	0	1	0	0	1	0	0	0	0	0	0	1
12	1	1	0	1	0	0	0	0	0	0	0	0	0	0	0
13	1	1	0	0	0	0	0	0	0	0	0	0	0	0	0
14	0	2	0	1	0	0	0	0	0	0	0	0	0	0	0
15	1	0	0	0	0	0	0	0	0	0	0	0	0	0	0
16	0	2	0	0	0	0	0	0	0	0	0	0	0	0	0
17	1	2	0	1	0	0	0	0	0	0	0	0	0	0	0
18	1	0	0	0	0	0	0	0	0	0	0	0	0	0	0
19	0	2	0	1	0	0	0	0	0	0	0	0	0	0	0
20	1	0	0	1	0	0	0	0	0	0	0	0	0	0	0
21	0	1	0	1	0	0	0	0	0	0	0	0	0	0	0
22	0	0	0	0	0	0	0	0	0	0	0	0	0	0	0
23	1	0	0	2	0	0	0	0	0	0	0	0	0	0	0
24	0	1	0	0	0	0	0	0	0	0	0	0	0	0	0
25	1	1	0	0	1	1	0	1	0	0	0	0	0	0	2
26	0	2	0	2	0	0	0	0	0	0	0	0	0	0	0
27	1	1	0	1	0	0	0	0	0	0	0	0	0	0	0
28	1	0	0	2	0	0	0	0	0	0	0	0	0	0	0
29	1	0	0	1	0	0	0	0	0	0	0	0	0	0	0
30	1	0	0	0	1	1	1	0	0	0	0	0	0	0	2
31	0	1	0	1	0	0	0	0	0	0	0	0	0	0	0
32	0	1	0	2	0	0	0	0	0	0	0	0	0	0	0
33	1	2	0	1	1	1	0	0	0	0	0	0	0	0	1
34	1	2	0	1	1	1	0	0	0	0	1	0	0	0	2
35	1	0	0	1	1	1	0	1	0	0	0	0	0	0	2
36	1	0	0	2	0	0	0	0	0	0	0	0	0	0	0
37	1	2	0	0	1	0	0	1	0	1	0	0	0	0	2
38	1	1	0	1	1	1	0	0	0	0	0	0	0	0	1
39	0	2	0	2	0	0	0	0	0	0	0	0	0	0	0
40	0	0	0	1	1	1	0	1	0	1	0	0	0	0	2
41	0	2	0	1	1	0	0	1	0	0	1	0	0	0	2
42	0	2	0	0	1	1	0	0	0	0	0	0	0	0	1
43	0	2	0	0	1	1	0	0	0	0	0	0	0	0	1
44	1	1	0	1	0	0	0	0	0	0	0	0	0	0	0
45	1	1	0	1	0	0	0	0	0	0	0	0	0	0	0
46	0	1	0	0	0	0	0	0	0	0	0	0	0	0	0
47	1	1	0	0	1	1	0	1	0	0	0	0	0	0	2
48	0	1	0	0	1	1	0	1	0	0	0	0	0	0	2
49	0	2	0	1	0	0	0	0	0	0	0	0	0	0	0
50	0	0	0	2	0	0	0	0	0	0	0	0	0	0	0
51	1	0	0	0	1	1	0	1	0	0	0	0	0	0	2
52	0	1	0	0	0	0	0	0	0	0	0	0	0	0	0
53	1	1	0	1	0	0	0	0	0	0	0	0	0	0	0
54	0	0	0	2	0	0	0	0	0	0	0	0	0	0	0
55	0	0	0	1	0	0	0	0	0	0	0	0	0	0	0
56	0	2	0	1	0	0	0	0	0	0	0	0	0	0	0
57	1	1	0	1	0	0	0	0	0	0	0	0	0	0	0
58	0	2	0	2	0	0	0	0	0	0	0	0	0	0	0
59	1	0	0	0	1	1	0	1	0	0	0	0	0	0	2
60	0	1	0	0	1	1	0	0	1	0	0	0	0	0	2
61	1	0	0	2	0	0	0	0	0	0	0	0	0	0	0
62	1	1	0	1	0	0	0	0	0	0	0	0	0	0	0
63	1	2	0	0	1	1	0	0	0	1	0	0	0	0	2
64	0	0	0	0	0	0	0	0	0	0	0	0	0	0	0
65	1	0	0	0	0	0	0	0	0	0	0	0	0	0	0
66	0	1	0	1	1	1	0	1	0	0	1	0	0	0	2
67	1	0	0	0	0	0	0	0	0	0	0	0	0	0	0
68	0	1	0	2	0	0	0	0	0	0	0	0	0	0	0
69	1	0	0	2	0	0	0	0	0	0	0	0	0	0	0
70	0	0	0	1	1	0	0	0	1	0	0	0	0	0	1
71	1	1	0	2	0	0	0	0	0	0	0	0	0	0	0
72	0	2	0	1	1	0	0	1	0	0	0	0	0	0	1
73	0	1	0	2	0	0	0	0	0	0	0	0	0	0	0
74	1	2	1	1	1	1	0	0	0	1	0	0	0	0	2
75	1	2	0	1	0	0	0	0	0	0	0	0	0	0	0
76	0	2	0	0	1	1	0	1	0	0	0	0	0	1	2
77	1	1	0	2	0	0	0	0	0	0	0	0	0	0	0
78	0	2	0	1	0	0	0	0	0	0	0	0	0	0	0
79	0	1	0	0	1	1	0	0	0	1	0	0	0	0	2
80	1	1	0	0	1	1	0	1	0	0	1	0	0	0	2
81	0	2	0	2	0	0	0	0	0	0	0	0	0	0	0
82	1	2	0	1	0	0	0	0	0	0	0	0	0	0	0
83	0	1	0	2	0	0	0	0	0	0	0	0	0	0	0
84	0	0	0	2	0	0	0	0	0	0	0	0	0	0	0
85	1	0	2	2	0	0	0	0	0	0	0	0	0	0	0
86	1	1	0	1	0	0	0	0	0	0	0	0	0	0	0
87	1	1	0	1	0	0	0	0	0	0	0	0	0	0	0
88	0	2	0	1	0	0	0	0	0	0	0	0	0	0	0
89	1	1	0	2	0	0	0	0	0	0	0	0	0	0	0
90	1	0	0	2	0	0	0	0	0	0	0	0	0	0	0
91	0	0	0	1	1	1	0	1	0	0	0	0	0	0	2
92	0	0	0	2	0	0	0	0	0	0	0	0	0	0	0
93	0	0	0	1	1	1	0	1	0	0	0	0	0	0	2
94	1	0	0	0	1	0	0	1	1	0	0	0	0	0	2
95	0	2	0	2	0	0	0	0	0	0	0	0	0	0	0
96	1	0	0	0	1	1	0	1	0	0	0	0	0	0	2
97	0	2	0	0	0	0	0	0	0	0	0	0	0	0	0
98	0	1	0	0	1	1	0	0	0	0	0	0	0	0	1
99	0	2	0	1	1	1	0	0	0	0	0	0	0	0	1
100	1	2	0	0	0	0	0	0	0	0	0	0	0	0	0
101	1	1	0	0	1	1	0	1	0	0	0	0	0	0	2
102	0	1	0	0	1	1	0	1	0	0	0	0	0	0	2
103	1	2	0	0	0	0	0	0	0	0	0	0	0	0	0
104	1	2	0	0	0	0	0	0	0	0	0	0	0	0	0
105	0	0	0	2	0	0	0	0	0	0	0	0	0	0	0
106	0	0	0	1	1	1	0	0	0	1	1	0	0	0	2
107	0	2	0	0	0	0	0	0	0	0	0	0	0	0	0
108	1	2	0	2	0	0	0	0	0	0	0	0	0	0	0
109	0	0	0	1	1	0	0	1	0	1	0	0	0	0	2
110	1	2	0	0	1	1	0	0	0	1	0	0	1	0	2
111	1	1	0	2	0	0	0	0	0	0	0	0	0	0	0
112	1	1	0	0	0	0	0	0	0	0	0	0	0	0	0
113	0	2	1	2	0	0	0	0	0	0	0	0	0	0	0
114	1	1	0	0	0	0	0	0	0	0	0	0	0	0	0
115	0	0	0	1	0	0	0	0	0	0	0	0	0	0	0
116	0	2	0	1	0	0	0	0	0	0	0	0	0	0	0
117	0	0	0	2	0	0	0	0	0	0	0	0	0	0	0
118	0	2	0	0	1	1	0	0	0	0	0	0	0	0	1
119	0	0	0	1	0	0	0	0	0	0	0	0	0	0	0
120	1	1	0	0	0	0	0	0	0	0	0	0	0	0	0
121	0	0	0	0	0	0	0	0	0	0	0	0	0	0	0
122	0	1	0	2	0	0	0	0	0	0	0	0	0	0	0
123	0	2	0	0	0	0	0	0	0	0	0	0	0	0	0
124	0	2	0	1	0	0	0	0	0	0	0	0	0	0	0
125	0	0	0	2	1	1	0	1	0	0	1	0	0	0	2
126	0	2	0	1	0	0	0	0	0	0	0	0	0	0	0
127	1	0	0	2	0	0	0	0	0	0	0	0	0	0	0
128	1	0	0	0	1	0	0	1	0	0	0	0	0	0	1
129	0	0	0	2	0	0	0	0	0	0	0	0	0	0	0
130	1	1	0	2	0	0	0	0	0	0	0	0	0	0	0
131	1	0	0	2	0	0	0	0	0	0	0	0	0	0	0
132	0	1	0	0	0	0	0	0	0	0	0	0	0	0	0
133	1	0	0	0	1	1	0	0	1	0	0	0	0	0	2
134	0	2	0	0	0	0	0	0	0	0	0	0	0	0	0
135	0	0	0	0	0	0	0	0	0	0	0	0	0	0	0
136	0	1	0	2	0	0	0	0	0	0	0	0	0	0	0
137	0	2	0	1	0	0	0	0	0	0	0	0	0	0	0
138	1	1	0	1	1	1	0	0	0	0	0	0	0	0	1
139	0	0	0	1	1	1	0	1	0	0	0	0	0	0	2
140	1	0	2	2	0	0	0	0	0	0	0	0	0	0	0
141	1	0	0	2	0	0	0	0	0	0	0	0	0	0	0
142	1	0	0	2	0	0	0	0	0	0	0	0	0	0	0
143	0	0	0	0	1	1	0	1	0	0	0	0	0	0	2
144	0	0	0	2	0	0	0	0	0	0	0	0	0	0	0
145	0	2	0	0	1	0	0	1	0	1	0	0	0	0	2
146	1	2	0	0	1	1	0	0	0	0	0	1	0	0	2
147	1	0	0	0	1	1	0	0	1	0	0	0	0	0	2
148	0	0	0	1	1	1	0	0	0	0	1	0	0	0	2
149	1	0	0	2	0	0	0	0	0	0	0	0	0	0	0
150	0	0	0	1	1	1	0	0	0	0	1	0	0	0	2
151	0	1	0	2	0	0	0	0	0	0	0	0	0	0	0
152	0	2	0	1	1	1	0	0	1	0	0	0	0	0	2
153	0	2	0	2	0	0	0	0	0	0	0	0	0	0	0
154	0	2	1	0	0	0	0	0	0	0	0	0	0	0	0
155	0	0	0	1	0	0	0	0	0	0	0	0	0	0	0
156	0	1	0	1	0	0	0	0	0	0	0	0	0	0	0
157	0	0	0	2	0	0	0	0	0	0	0	0	0	0	0
158	0	0	0	2	0	0	0	0	0	0	0	0	0	0	0
159	1	2	0	2	1	0	0	1	0	0	0	0	1	0	2
160	0	0	0	1	0	0	0	0	0	0	0	0	0	0	0
161	1	2	0	1	0	0	0	0	0	0	0	0	0	0	0
162	1	0	0	2	1	1	0	1	0	0	0	0	0	0	2
163	0	2	0	2	0	0	0	0	0	0	0	0	0	0	0
164	0	0	0	0	1	1	0	1	0	0	0	0	0	0	2
165	1	0	0	2	0	0	0	0	0	0	0	0	0	0	0
166	1	1	0	0	1	1	0	1	0	0	0	0	0	0	2
167	1	1	0	1	0	0	0	0	0	0	0	0	0	0	0
168	0	0	0	1	0	0	0	0	0	0	0	0	0	0	0
169	0	2	0	1	0	0	0	0	0	0	0	0	0	0	0
170	0	1	0	1	0	0	0	0	0	0	0	0	0	0	0
171	0	2	0	1	0	0	0	0	0	0	0	0	0	0	0
172	1	2	0	2	0	0	0	0	0	0	0	0	0	0	0
173	0	2	0	2	0	0	0	0	0	0	0	0	0	0	0
174	0	0	0	2	0	0	0	0	0	0	0	0	0	0	0
175	1	1	0	0	0	0	0	0	0	0	0	0	0	0	0
176	1	2	0	2	0	0	0	0	0	0	0	0	0	0	0
177	1	2	0	1	0	0	0	0	0	0	0	0	0	0	0
178	1	2	0	0	0	0	0	0	0	0	0	0	0	0	0
179	0	2	0	1	0	0	0	0	0	0	0	0	0	0	0
180	1	1	0	1	0	0	0	0	0	0	0	0	0	0	0
181	1	0	0	1	0	0	0	0	0	0	0	0	0	0	0
182	1	0	0	0	0	0	0	0	0	0	0	0	0	0	0
183	0	2	0	0	1	1	0	1	0	0	1	0	0	0	2
184	0	2	0	2	0	0	0	0	0	0	0	0	0	0	0
185	1	2	0	1	0	0	0	0	0	0	0	0	0	0	0
186	0	0	0	2	0	0	0	0	0	0	0	0	0	0	0
187	0	0	0	0	1	0	0	0	0	1	0	0	0	0	1
188	0	1	0	2	0	0	0	0	0	0	0	0	0	0	0
189	1	2	0	0	0	0	0	0	0	0	0	0	0	0	0
190	0	2	0	1	0	0	0	0	0	0	0	0	0	0	0
191	1	2	0	2	0	0	0	0	0	0	0	0	0	0	0
192	0	2	0	0	1	1	0	1	1	0	0	0	0	1	2
193	0	2	0	0	1	1	0	0	0	0	0	0	0	0	1
194	0	0	0	1	0	0	0	0	0	0	0	0	0	0	0
195	1	1	0	0	1	0	0	1	0	0	0	0	0	0	1
196	0	0	0	0	0	0	0	0	0	0	0	0	0	0	0
197	0	0	0	0	0	0	0	0	0	0	0	0	0	0	0
198	0	1	0	1	0	0	0	0	0	0	0	0	0	0	0
199	1	0	0	2	0	0	0	0	0	0	0	0	0	0	0
200	1	1	0	2	1	1	0	1	0	0	0	0	0	0	2
201	0	0	0	0	0	0	0	0	0	0	0	0	0	0	0
202	0	1	0	2	0	0	0	0	0	0	0	0	0	0	0
203	0	1	0	0	1	1	0	0	0	1	0	0	1	0	2
204	0	1	0	1	0	0	0	0	0	0	0	0	0	0	0
205	0	1	0	0	0	0	0	0	0	0	0	0	0	0	0
206	0	2	0	0	0	0	0	0	0	0	0	0	0	0	0
207	1	1	0	2	1	1	0	0	0	1	0	0	1	0	2
208	1	2	0	1	0	0	0	0	0	0	0	0	0	0	0
209	0	1	0	1	0	0	0	0	0	0	0	0	0	0	0
210	0	1	0	2	0	0	0	0	0	0	0	0	0	0	0
211	0	2	0	0	0	0	0	0	0	0	0	0	0	0	0
212	0	1	0	0	0	0	0	0	0	0	0	0	0	0	0
213	0	0	0	0	0	0	0	0	0	0	0	0	0	0	0
214	1	2	0	0	1	1	0	1	1	0	0	0	0	0	2
215	0	0	0	1	0	0	0	0	0	0	0	0	0	0	0
216	1	0	0	0	0	0	0	0	0	0	0	0	0	0	0
217	1	1	0	0	0	0	0	0	0	0	0	0	0	0	0
218	0	0	0	0	0	0	0	0	0	0	0	0	0	0	0
219	1	0	0	1	0	0	0	0	0	0	0	0	0	0	0
220	1	0	0	0	0	0	0	0	0	0	0	0	0	0	0
221	0	0	0	0	0	0	0	0	0	0	0	0	0	0	0
222	0	2	0	1	0	0	0	0	0	0	0	0	0	0	0
223	0	1	0	0	0	0	0	0	0	0	0	0	0	0	0
224	0	1	0	1	0	0	0	0	0	0	0	0	0	0	0
225	0	1	0	1	0	0	0	0	0	0	0	0	0	0	0
226	1	0	0	2	0	0	0	0	0	0	0	0	0	0	0
227	0	1	0	1	0	0	0	0	0	0	0	0	0	0	0
228	0	0	1	0	0	0	0	0	0	0	0	0	0	0	0
229	0	0	1	1	0	0	0	0	0	0	0	0	0	0	0
230	0	2	0	0	0	0	0	0	0	0	0	0	0	0	0
231	1	0	0	0	1	1	0	0	0	0	0	0	0	0	1
232	1	1	0	2	0	0	0	0	0	0	0	0	0	0	0
233	0	0	0	2	1	1	0	1	0	0	0	0	0	0	2
234	0	1	0	0	1	0	0	1	0	0	0	1	0	0	2
235	1	1	0	2	0	0	0	0	0	0	0	0	0	0	0
236	0	2	0	1	0	0	0	0	0	0	0	0	0	0	0
237	0	1	0	0	1	1	0	1	0	0	0	0	0	0	2
238	0	2	0	0	0	0	0	0	0	0	0	0	0	0	0
239	1	1	0	0	0	0	0	0	0	0	0	0	0	0	0
240	1	0	0	0	0	0	0	0	0	0	0	0	0	0	0
241	1	1	0	1	0	0	0	0	0	0	0	0	0	0	0
242	0	2	0	0	0	0	0	0	0	0	0	0	0	0	0
243	0	0	0	0	0	0	0	0	0	0	0	0	0	0	0
244	0	2	0	1	0	0	0	0	0	0	0	0	0	0	0
245	0	1	0	1	0	0	0	0	0	0	0	0	0	0	0
246	0	2	0	1	0	0	0	0	0	0	0	0	0	0	0
247	0	2	0	0	0	0	0	0	0	0	0	0	0	0	0
248	1	0	0	0	0	0	0	0	0	0	0	0	0	0	0
249	1	2	0	1	0	0	0	0	0	0	0	0	0	0	0
250	0	0	0	2	0	0	0	0	0	0	0	0	0	0	0
251	1	0	0	1	0	0	0	0	0	0	0	0	0	0	0
252	1	1	0	2	0	0	0	0	0	0	0	0	0	0	0
253	1	2	0	1	0	0	0	0	0	0	0	0	0	0	0
254	1	1	0	0	0	0	0	0	0	0	0	0	0	0	0
255	0	0	0	2	1	0	0	0	0	0	0	0	1	0	1
256	1	0	0	0	1	1	0	0	1	0	0	0	0	0	2
257	1	2	0	2	0	0	0	0	0	0	0	0	0	0	0
258	1	1	0	1	0	0	0	0	0	0	0	0	0	0	0
259	1	0	0	2	0	0	0	0	0	0	0	0	0	0	0
260	1	0	0	1	0	0	0	0	0	0	0	0	0	0	0
261	1	2	0	1	0	0	0	0	0	0	0	0	0	0	0
262	0	1	0	2	0	0	0	0	0	0	0	0	0	0	0
263	1	1	0	2	0	0	0	0	0	0	0	0	0	0	0
264	1	0	0	1	0	0	0	0	0	0	0	0	0	0	0
265	1	1	0	1	0	0	0	0	0	0	0	0	0	0	0
266	0	2	0	0	0	0	0	0	0	0	0	0	0	0	0
267	1	2	0	1	0	0	0	0	0	0	0	0	0	0	0
268	1	0	0	2	0	0	0	0	0	0	0	0	0	0	0
269	0	2	0	1	0	0	0	0	0	0	0	0	0	0	0
270	1	0	0	1	0	0	0	0	0	0	0	0	0	0	0
271	1	1	0	1	0	0	0	0	0	0	0	0	0	0	0
272	0	0	0	0	0	0	0	0	0	0	0	0	0	0	0
273	1	2	0	1	0	0	0	0	0	0	0	0	0	0	0
274	0	2	0	2	0	0	0	0	0	0	0	0	0	0	0
275	1	0	0	1	0	0	0	0	0	0	0	0	0	0	0
276	1	0	0	2	0	0	0	0	0	0	0	0	0	0	0
277	1	0	0	1	0	0	0	0	0	0	0	0	0	0	0
278	0	1	0	0	0	0	0	0	0	0	0	0	0	0	0
279	1	0	0	0	0	0	0	0	0	0	0	0	0	0	0
280	1	0	0	0	0	0	0	0	0	0	0	0	0	0	0
281	0	1	0	0	1	0	0	0	0	1	0	0	0	0	1
282	0	0	0	2	0	0	0	0	0	0	0	0	0	0	0
283	0	1	0	2	0	0	0	0	0	0	0	0	0	0	0
284	1	2	0	2	1	1	0	0	0	1	0	0	1	0	2
285	1	2	1	0	1	1	0	0	0	0	0	0	0	1	2
286	1	2	0	0	1	1	0	1	0	0	0	0	0	0	2
287	0	1	0	0	0	0	0	0	0	0	0	0	0	0	0
288	0	2	0	2	0	0	0	0	0	0	0	0	0	0	0
289	0	1	0	0	0	0	0	0	0	0	0	0	0	0	0
290	0	2	0	1	0	0	0	0	0	0	0	0	0	0	0
291	1	0	0	1	0	0	0	0	0	0	0	0	0	0	0
292	0	0	0	1	0	0	0	0	0	0	0	0	0	0	0
293	1	1	0	0	0	0	0	0	0	0	0	0	0	0	0
294	1	2	0	1	0	0	0	0	0	0	0	0	0	0	0
295	1	2	0	0	0	0	0	0	0	0	0	0	0	0	0
296	0	1	0	1	1	1	0	0	0	1	0	0	0	0	2
297	1	0	0	0	0	0	0	0	0	0	0	0	0	0	0
298	1	0	0	1	0	0	0	0	0	0	0	0	0	0	0
299	1	1	0	1	0	0	0	0	0	0	0	0	0	0	0
300	0	0	0	1	0	0	0	0	0	0	0	0	0	0	0
301	1	2	0	0	0	0	0	0	0	0	0	0	0	0	0
302	0	1	0	0	0	0	0	0	0	0	0	0	0	0	0
303	0	0	0	2	1	1	0	0	0	0	0	0	0	0	1
304	1	1	0	0	0	0	0	0	0	0	0	0	0	0	0
305	0	1	0	0	1	1	0	1	0	0	0	0	0	0	2
306	1	1	0	1	0	0	0	0	0	0	0	0	0	0	0
307	0	2	0	2	0	0	0	0	0	0	0	0	0	0	0
308	0	0	0	0	0	0	0	0	0	0	0	0	0	0	0
309	0	1	0	1	0	0	0	0	0	0	0	0	0	0	0
310	1	0	0	1	0	0	0	0	0	0	0	0	0	0	0
311	0	1	0	0	0	0	0	0	0	0	0	0	0	0	0
312	0	2	0	0	0	0	0	0	0	0	0	0	0	0	0
313	1	0	0	0	1	1	0	1	0	0	0	0	0	0	2
314	1	0	0	2	0	0	0	0	0	0	0	0	0	0	0
315	0	0	0	1	0	0	0	0	0	0	0	0	0	0	0
316	1	1	0	1	0	0	0	0	0	0	0	0	0	0	0
317	1	0	0	2	0	0	0	0	0	0	0	0	0	0	0
318	0	1	0	0	0	0	0	0	0	0	0	0	0	0	0
319	0	2	0	1	0	0	0	0	0	0	0	0	0	0	0
320	1	1	0	1	0	0	0	0	0	0	0	0	0	0	0
321	1	2	0	2	1	1	0	1	0	0	0	0	0	0	2
322	0	2	0	1	0	0	0	0	0	0	0	0	0	0	0
323	1	2	0	0	1	1	0	1	0	0	1	0	0	0	2
324	0	0	0	2	0	0	0	0	0	0	0	0	0	0	0
325	1	1	0	2	0	0	0	0	0	0	0	0	0	0	0
326	1	0	0	2	1	1	0	0	0	1	0	0	0	0	2
327	0	1	0	2	0	0	0	0	0	0	0	0	0	0	0
328	1	0	0	1	0	0	0	0	0	0	0	0	0	0	0
329	0	0	0	1	1	1	0	1	0	0	0	0	0	0	2
330	0	1	0	2	0	0	0	0	0	0	0	0	0	0	0
331	0	2	0	0	0	0	0	0	0	0	0	0	0	0	0
332	1	1	0	0	1	0	0	0	1	0	0	0	0	0	1
333	1	0	0	2	0	0	0	0	0	0	0	0	0	0	0
334	1	0	0	1	0	0	0	0	0	0	0	0	0	0	0
335	1	0	0	1	0	0	0	0	0	0	0	0	0	0	0
336	1	0	0	1	0	0	0	0	0	0	0	0	0	0	0
337	0	0	0	2	0	0	0	0	0	0	0	0	0	0	0
338	1	2	0	2	0	0	0	0	0	0	0	0	0	0	0
339	0	1	0	0	1	1	0	0	0	0	1	0	0	0	2
340	0	1	0	1	0	0	0	0	0	0	0	0	0	0	0
341	0	2	0	0	0	0	0	0	0	0	0	0	0	0	0
342	1	0	0	2	0	0	0	0	0	0	0	0	0	0	0
343	0	0	0	0	0	0	0	0	0	0	0	0	0	0	0
344	0	0	0	0	0	0	0	0	0	0	0	0	0	0	0
345	0	0	0	2	0	0	0	0	0	0	0	0	0	0	0
346	1	2	0	2	1	1	0	0	0	0	0	0	0	0	1
347	0	0	3	2	0	0	0	0	0	0	0	0	0	0	0
348	1	1	0	0	0	0	0	0	0	0	0	0	0	0	0
349	1	0	0	0	0	0	0	0	0	0	0	0	0	0	0
350	1	2	0	0	1	1	0	0	0	0	0	0	0	0	1
351	1	2	0	2	0	0	0	0	0	0	0	0	0	0	0
352	0	1	0	2	0	0	0	0	0	0	0	0	0	0	0
353	0	1	0	1	0	0	0	0	0	0	0	0	0	0	0
354	1	1	0	2	0	0	0	0	0	0	0	0	0	0	0
355	0	1	0	1	0	0	0	0	0	0	0	0	0	0	0
356	0	2	0	1	0	0	0	0	0	0	0	0	0	0	0
357	0	2	0	0	0	0	0	0	0	0	0	0	0	0	0
358	0	1	0	0	0	0	0	0	0	0	0	0	0	0	0
359	0	1	0	0	0	0	0	0	0	0	0	0	0	0	0
360	0	2	0	1	0	0	0	0	0	0	0	0	0	0	0
361	0	2	0	0	0	0	0	0	0	0	0	0	0	0	0
362	0	2	0	0	0	0	0	0	0	0	0	0	0	0	0
363	1	2	0	1	0	0	0	0	0	0	0	0	0	0	0
364	0	2	0	0	0	0	0	0	0	0	0	0	0	0	0
365	1	1	0	1	0	0	0	0	0	0	0	0	0	0	0
366	1	0	0	1	0	0	0	0	0	0	0	0	0	0	0
367	1	1	0	1	1	0	0	0	0	0	1	0	0	0	1
368	0	1	0	0	0	0	0	0	0	0	0	0	0	0	0
369	0	2	0	2	0	0	0	0	0	0	0	0	0	0	0
370	0	2	0	0	0	0	0	0	0	0	0	0	0	0	0
371	0	0	0	0	0	0	0	0	0	0	0	0	0	0	0
372	1	0	0	0	0	0	0	0	0	0	0	0	0	0	0
373	1	1	0	2	0	0	0	0	0	0	0	0	0	0	0
374	1	0	0	1	0	0	0	0	0	0	0	0	0	0	0
375	1	2	0	1	0	0	0	0	0	0	0	0	0	0	0
376	1	0	0	0	0	0	0	0	0	0	0	0	0	0	0
377	0	1	0	2	0	0	0	0	0	0	0	0	0	0	0
378	0	1	0	0	0	0	0	0	0	0	0	0	0	0	0
379	1	2	0	1	0	0	0	0	0	0	0	0	0	0	0
380	1	1	0	1	0	0	0	0	0	0	0	0	0	0	0
381	0	1	0	1	0	0	0	0	0	0	0	0	0	0	0
382	0	2	0	2	0	0	0	0	0	0	0	0	0	0	0
383	0	1	0	2	0	0	0	0	0	0	0	0	0	0	0
384	1	0	0	2	0	0	0	0	0	0	0	0	0	0	0
385	1	2	0	1	1	1	0	1	0	0	1	0	0	0	2
386	0	0	0	1	0	0	0	0	0	0	0	0	0	0	0
387	0	0	0	0	0	0	0	0	0	0	0	0	0	0	0
388	1	2	0	1	0	0	0	0	0	0	0	0	0	0	0
389	1	0	0	0	0	0	0	0	0	0	0	0	0	0	0
390	0	2	0	2	0	0	0	0	0	0	0	0	0	0	0
391	0	0	0	2	0	0	0	0	0	0	0	0	0	0	0
392	1	1	0	0	0	0	0	0	0	0	0	0	0	0	0
393	1	1	0	2	0	0	0	0	0	0	0	0	0	0	0
394	0	2	0	2	0	0	0	0	0	0	0	0	0	0	0
395	0	0	0	1	0	0	0	0	0	0	0	0	0	0	0
396	1	2	0	2	1	0	0	0	0	0	0	0	1	0	1
397	1	0	0	0	0	0	0	0	0	0	0	0	0	0	0
398	1	0	0	2	0	0	0	0	0	0	0	0	0	0	0
399	1	0	0	1	0	0	0	0	0	0	0	0	0	0	0
400	0	2	0	1	0	0	0	0	0	0	0	0	0	0	0
401	0	2	0	1	0	0	0	0	0	0	0	0	0	0	0
402	0	0	0	0	0	0	0	0	0	0	0	0	0	0	0
403	0	1	0	1	0	0	0	0	0	0	0	0	0	0	0
404	1	1	0	0	0	0	0	0	0	0	0	0	0	0	0
405	0	0	0	1	0	0	0	0	0	0	0	0	0	0	0
406	1	2	0	2	0	0	0	0	0	0	0	0	0	0	0
407	1	1	0	0	0	0	0	0	0	0	0	0	0	0	0
408	1	2	0	1	1	1	0	1	0	1	0	0	1	0	2
409	0	1	0	1	0	0	0	0	0	0	0	0	0	0	0
410	0	2	0	1	0	0	0	0	0	0	0	0	0	0	0
411	0	0	0	1	0	0	0	0	0	0	0	0	0	0	0
412	1	2	0	1	1	1	0	0	0	0	0	0	0	0	1
413	1	2	0	0	0	0	0	0	0	0	0	0	0	0	0
414	1	0	0	2	0	0	0	0	0	0	0	0	0	0	0
415	1	1	0	0	0	0	0	0	0	0	0	0	0	0	0
416	1	1	0	2	0	0	0	0	0	0	0	0	0	0	0
417	0	2	2	0	0	0	0	0	0	0	0	0	0	0	0
418	1	1	0	0	0	0	0	0	0	0	0	0	0	0	0
419	1	2	0	2	0	0	0	0	0	0	0	0	0	0	0
420	1	2	0	1	0	0	0	0	0	0	0	0	0	0	0
421	0	1	0	2	0	0	0	0	0	0	0	0	0	0	0
422	1	1	0	2	0	0	0	0	0	0	0	0	0	0	0
423	0	0	0	1	0	0	0	0	0	0	0	0	0	0	0
424	0	2	0	2	1	0	0	0	0	1	0	0	0	0	1
425	1	1	0	1	0	0	0	0	0	0	0	0	0	0	0
426	1	1	0	1	0	0	0	0	0	0	0	0	0	0	0
427	1	1	0	1	1	1	0	1	0	0	0	0	0	0	2
428	1	2	0	2	0	0	0	0	0	0	0	0	0	0	0
429	1	0	0	1	1	1	0	0	0	0	0	0	0	0	1
430	0	1	0	1	1	1	0	0	0	0	1	0	0	0	2
431	1	1	0	2	0	0	0	0	0	0	0	0	0	0	0
432	1	0	0	2	0	0	0	0	0	0	0	0	0	0	0
433	0	0	0	1	1	1	0	0	0	1	1	0	0	0	2
434	0	1	0	2	0	0	0	0	0	0	0	0	0	0	0
435	1	2	0	2	0	0	0	0	0	0	0	0	0	0	0
436	0	1	0	2	0	0	0	0	0	0	0	0	0	0	0
437	0	1	0	0	0	0	0	0	0	0	0	0	0	0	0
438	0	0	0	1	1	1	0	1	0	0	0	0	0	0	2
439	1	2	0	0	0	0	0	0	0	0	0	0	0	0	0
440	0	2	0	1	1	1	0	0	0	0	0	0	0	0	1
441	1	0	0	2	0	0	0	0	0	0	0	0	0	0	0
442	1	2	0	0	0	0	0	0	0	0	0	0	0	0	0
443	0	0	0	1	1	1	0	0	0	1	0	0	0	0	2
444	1	1	0	0	0	0	0	0	0	0	0	0	0	0	0
445	0	2	0	0	0	0	0	0	0	0	0	0	0	0	0
446	1	0	0	1	1	1	0	0	0	0	0	0	1	0	2
447	0	1	0	1	0	0	0	0	0	0	0	0	0	0	0
448	1	0	0	2	0	0	0	0	0	0	0	0	0	0	0
449	0	1	0	2	0	0	0	0	0	0	0	0	0	0	0
450	0	1	0	0	1	0	0	0	0	1	0	0	0	0	1
451	1	0	0	1	0	0	0	0	0	0	0	0	0	0	0
452	1	1	0	2	1	1	0	1	0	0	0	0	1	0	2
453	0	0	0	0	1	0	0	0	1	0	0	0	0	0	1
454	1	1	0	2	0	0	0	0	0	0	0	0	0	0	0
455	1	0	0	0	1	1	0	0	1	0	0	0	0	0	2
456	0	1	0	2	0	0	0	0	0	0	0	0	0	0	0
457	1	1	2	1	0	0	0	0	0	0	0	0	0	0	0
458	1	1	0	1	0	0	0	0	0	0	0	0	0	0	0
459	1	1	0	1	0	0	0	0	0	0	0	0	0	0	0
460	0	1	0	0	1	1	0	0	0	1	0	0	0	0	2
461	0	2	0	1	0	0	0	0	0	0	0	0	0	0	0
462	0	0	0	2	1	1	0	0	0	0	0	0	1	0	2
463	0	2	0	1	0	0	0	0	0	0	0	0	0	0	0
464	0	2	0	2	0	0	0	0	0	0	0	0	0	0	0
465	0	2	0	1	0	0	0	0	0	0	0	0	0	0	0
466	1	0	0	1	0	0	0	0	0	0	0	0	0	0	0
467	0	2	0	2	0	0	0	0	0	0	0	0	0	0	0
468	0	0	0	2	0	0	0	0	0	0	0	0	0	0	0
469	1	1	0	1	0	0	0	0	0	0	0	0	0	0	0
471	1	2	0	0	1	1	0	0	0	0	0	0	0	0	1
472	0	0	1	1	0	0	0	0	0	0	0	0	0	0	0
470	0	2	0	2	0	0	0	0	0	0	0	0	0	0	0

## Sheet: Sheet2
Cat ID	Toxocara cati (EPG)				Hookworms (EPG)				Dipyllidium caninum (EPG)				Lungworms (LPG) w/ 5grams					Otodectes cynotis (otoscopy D0, sedation+flushing D28)				Fleas (flea comb, 5 min, at least 6 fleas)				Notoedres cati	Ticks	Toxascaris leonina
	Positive	Day-3	Day 14	Efficacy	Positive	Day-3	Day 14	Efficacy	Positive	Day-3	Day 14	Efficacy	Positive	Day-3	Day 28	Day 56	Efficacy	Positive	Day-3	Day 28	Efficacy	Positive	Day-3	Day 28	Efficacy
3	1	300	0	1	1	100	0	1	0				0					0				0				0	0	0
6	1	50	0	1	0				0				0					0				0				0	0	1
7	1	50	0	1	1	150	0	1	0				0					0				0				0	0	0
11	0				1	400	0	1	0				0					0				0				0	0	0
25	1	150	0	1	1	800	0	1	0				0					0				0				0	0	0
30	1	350	0	1	0				0				0					0				0				0	0	1
33	1	150	0	1	0				0				0					0				0				0	0	0
34	1	400	0	1	0				0				0					1	>5 mites	0	1	0				0	0	0
35	1	100	0	1	1	650	0	1	0				0					0				0				0	0	0
37	0				1	200	0	1	1	250	0	1	0					0				0				0	0	0
38	1	50	0	1	0				0				0					0				0				0	0	0
40	1	250	0	1	1	150	0	1	1	300	0	1	0					0				0				0	0	0
41	0				1	300	0	1	0				0					1	>5 mites	0	1	0				0	0	0
42	1	250	0	1	0				0				0					0				0				0	0	0
43	1	250	0	1	0				0				0					0				0				0	0	0
47	1	300	0	1	1	300	0	1	0				0					0				0				0	0	0
48	1	100	0	1	1	500	0	1	0				0					0				0				0	0	0
51	1	250	0	1	1	150	0	1	0				0					0				0				0	0	0
59	1	200	0	1	1	400	0	1	0				0					0				0				0	0	0
60	1	200	0	1	0				0				1	25	0	0	1	0				0				0	0	0
63	1	50	0	1	0				1	450	0	1	0					0				0				0	0	0
66	1	150	0	1	1	250	0	1	0				0					1	>5 mites	0	1	0				0	0	0
70	0				0				0				1	35	0	0	1	0				0				0	0	0
72	0				1	450	0	1	0				0					0				0				0	0	0
74	1	450	0	1	0				1	150	0	1	0					0				0				0	0	0
76	1	50	0	1	1	100	0	1	0				0					0				0				0	1	0
79	1	600	0	1	0				1	200	0	1	0					0				0				0	0	0
80	1	150	0	1	1	550	0	1	0				0					1	>5 mites	0	1	0				0	0	0
91	1	300	0	1	1	200	0	1	0				0					0				0				0	0	0
93	1	300	0	1	1	350	0	1	0				0					0				0				0	0	0
94	0				1	50	0	1	0				1	31.2	0	0	1	0				0				0	0	0
96	1	50	0	1	1	600	0	1	0				0					0				0				0	0	0
98	1	350	0	1	0				0				0					0				0				0	0	0
99	1	350	0	1	0				0				0					0				0				0	0	0
101	1	300	0	1	1	100	0	1	0				0					0				0				0	0	0
102	1	50	0	1	1	400	0	1	0				0					0				0				0	0	0
106	1	150	0	1	0				1	300	0	1	0					1	>5 mites	0	1	0				0	0	0
109	0				1	50	0	1	1	250	0	1	0					0				0				0	0	0
110	1	100	0	1	0				1	250	0	1	0					0				1	6	0	1	0	0	0
118	1	450	0	1	0				0				0					0				0				0	0	0
125	1	200	0	1	1	50	0	1	0				0					1	>5 mites	0	1	0				0	0	0
128	0				1	250	0	1	0				0					0				0				0	0	0
133	1	400	0	1	0				0				1	23.6	0	0	0.59322	0				0				0	0	0
138	1	100	0	1	0				0				0					0				0				0	0	0
139	1	450	0	1	1	450	0	1	0				0					0				0				0	0	0
143	1	50	0	1	1	100	0	1	0				0					0				0				0	0	0
145	0				1	200	0	1	1	450	0	1	0					0				0				0	0	0
146	1	100	0	1	0				0				0					0				0				1	0	0
147	1	250	0	1	0				0				1	62.4	15.6	0	0.75	0				0				0	0	0
148	1	350	0	1	0				0				0					1	>5 mites	0	1	0				0	0	0
150	1	200	0	1	0				0				0					1	>5 mites	0	1	0				0	0	0
152	1	550	0	1	0				0				1	29	9.6	0	0.668966	0				0				0	0	0
159	0				1	250	0	1	0				0					0				1	15	0	1	0	0	0
162	1	250	0	1	1	250	0	1	0				0					0				0				0	0	0
164	1	200	0	1	1	350	0	1	0				0					0				0				0	0	0
166	1	50	0	1	1	200	0	1	0				0					0				0				0	0	0
183	1	250	0	1	1	100	0	1	0				0					1	>5 mites	0	1	0				0	0	0
187	0				0				1	550	0	1	0					0				0				0	0	0
192	1	150	0	1	1	300	0	1	0				1	57.8	11.2	0	0.806228	0				0				0	1	0
193	1	550	0	1	0				0				0					0				0				0	0	0
195	0				1	500	0	1	0				0					0				0				0	0	0
200	1	200	0	1	1	400	0	1	0				0					0				0				0	0	0
203	1	150	0	1	0				1	400	0	1	0					0				1	22	1	0.954545	0	0	0
207	1	500	0	1	0				1	350	0	1	0					0				1	10	0	1	0	0	0
214	1	350	0	1	1	450	0	1	0				1	45.4	0	0	1	0				0				0	0	0
231	1	400	0	1	0				0				0					0				0				0	0	0
233	1	300	0	1	1	350	0	1	0				0					0				0				0	0	0
234	0				1	600	0	1	0				0					0				0				1	0	0
237	1	150	0	1	1	650	0	1	0				0					0				0				0	0	0
255	0				0				0				0					0				1	9	0	1	0	0	0
256	1	200	0	1	0				0				1	15.8	0	0	1	0				0				0	0	0
281	0				0				1	300	0	1	0					0				0				0	0	0
284	1	200	0	1	0				1	350	0	1	0					0				1	21	1	0.952381	0	0	0
285	1	450	0	1	0				0				0					0				0				0	1	0
286	1	100	0	1	1	500	0	1	0				0					0				0				0	0	0
296	1	250	0	1	0				1	150	0	1	0					0				0				0	0	0
303	1	150	0	1	0				0				0					0				0				0	0	0
305	1	50	0	1	1	250	0	1	0				0					0				0				0	0	0
313	1	50	0	1	1	400	0	1	0				0					0				0				0	0	0
321	1	50	0	1	1	300	0	1	0				0					0				0				0	0	0
323	1	350	0	1	1	550	0	1	0				0					1	>5 mites	0	1	0				0	0	0
326	1	150	0	1	0				1	250	0	1	0					0				0				0	0	0
329	1	200	0	1	1	450	0	1	0				0					0				0				0	0	0
332	0				0				0				1	60.4	5.8	0	0.903974	0				0				0	0	0
339	1	100	0	1	0				0				0					1	>5 mites	0	1	0				0	0	0
346	1	150	0	1	0				0				0					0				0				0	0	0
350	1	250	0	1	0				0				0					0				0				0	0	0
367	0				0				0				0					1	>5 mites	0	1	0				0	0	0
385	1	100	0	1	1	250	0	1	0				0					1	>5 mites	0	1	0				0	0	0
396	0				0				0				0					0				1	7	0	1	0	0	0
408	1	200	0	1	1	600	0	1	1	550	0	1	0					0				1	8	0	1	0	0	0
412	1	50	0	1	0				0				0					0				0				0	0	0
424	0				0				1	600	0	1	0					0				0				0	0	0
427	1	150	0	1	1	300	0	1	0				0					0				0				0	0	0
429	1	100	0	1	0				0				0					0				0				0	0	0
430	1	350	0	1	0				0				0					1	>5 mites	0	1	0				0	0	0
433	1	350	0	1	0				1	400	0	1	0					1	>5 mites	0	1	0				0	0	0
438	1	300	0	1	1	450	0	1	0				0					0				0				0	0	0
440	1	300	0	1	0				0				0					0				0				0	0	0
443	1	50	0	1	0				1	350	0	1	0					0				0				0	0	0
446	1	150	0	1	0				0				0					0				1	12	0	1	0	0	0
450	0				0				1	300	0	1	0					0				0				0	0	0
452	1	100	0	1	1	500	0	1	0				0					0				1	19	0	1	0	0	0
453	0				0				0				1	23.8	0	0	1	0				0				0	0	0
455	1	350	0	1	0				0				1	56.8	0	0		0				0				0	0	0
460	1	50	0	1	0				1	150	0	1	0					0				0				0	0	0
462	1	250	0	1	0				0				0					0				1	11	0	1	0	0	0
471	1	400	0	1	0				0				0					0				0				0	0	0
	Mean	222.414	0	1		337.255	0	1		331.818	0	1		38.85	3.51667		0.909481						12.7273	0.181818	0.985714
